# Supplementary material for: A new Multi Locus Variable Number of Tandem Repeat Analysis Scheme for epidemiological surveillance of Xanthomonas vasicola pv. musacearum, the plant pathogen causing bacterial wilt on banana and enset
Source: PLoS One. 2019 Apr 11;14(4):e0215090. doi: 10.1371/journal.pone.0215090 (PMC6459536; doi:10.1371/journal.pone.0215090)
Supplement: S1 Table — aThe nucleotides differing from the reference TR sequence are written in bold. b Occurrence frequency of the alternative TR sequence. (XLSX) [file pone.0215090.s001.xlsx]

## Sheet: Feuil1
S1 Table. TR Loci characteristics: motif sequence, array homogeneity and completeness.
Locus	TR sequence	Repetitions	Alternative TR sequencea	Frequencyb	Interrupted	Incomplete sequence
XVM002	TCGCTG	perfect			NO
XVM005	CGCCAG	perfect			NO
XVM006	GGGATTC	imperfect	GGGAATC	4/9	YES	GGGA…
XVM012	TGGCGG	perfect			NO
XVM014	GAATTGG	imperfect	GAATCGG	2/10	NO
XVM015	AGCGCACGG	perfect			YES	AGCGCAC..
XVM016	GGCTATT	imperfect	GGCTATC	2/7	YES	GGCT..
XVM018	TGAGTGC	perfect			YES	T…
XVM020	GACGCAC	perfect			YES	GACGC..
XVM021	CTTCTGCG	perfect			YES	CTTCTGC..
XVM022	GGCTGCT	perfect			NO
XVM024	GCATCGT	imperfect	GCATCGC	3/9	YES	GCATCG.
XVM027	AGAGCCG	perfect			NO
XVM028	GGGAATC	perfect			YES	G….
XVM029	TTGCAC	imperfect	TCGTAC	2/7	NO
XVM030	TTGTTGC	perfect			NO
XVM035	GCACCAA	perfect			YES	GCA…
XVM036	TCCCGAA	imperfect	TCCCGAT	4/10	YES	TCCC…
XVM038	CGGTGGTGGCTT	imperfect	CGGTGGTGGCAT	1/7	YES	C…
			CGGTGGTGGGTT	1/7
a The nucleotides differing from the reference TR sequence are written in bold.
b Occurrence frequency of the alternative TR sequence.
