# Supplementary material for: A new Multi Locus Variable Number of Tandem Repeat Analysis Scheme for epidemiological surveillance of Xanthomonas vasicola pv. musacearum, the plant pathogen causing bacterial wilt on banana and enset
Source: PLoS One. 2019 Apr 11;14(4):e0215090. doi: 10.1371/journal.pone.0215090 (PMC6459536; doi:10.1371/journal.pone.0215090)
Supplement: S2 Table — musacearum: Summary of allele sizes and correspondence with raw number of repeats and rounded number of repeats. The alleles shared with other pathovars of X.vasicola are indicated in the column “shared with”. Xvv: X.vasicola pv. vasculorum; Xvh: X.vasicola pv. holcicola. a Raw repeat numbers were rounded to the next integer, following Pourcel [12]. (XLSX) [file pone.0215090.s002.xlsx]

## Sheet: Feuil1
S2 Table. MLVA-19 alleles in X.vasicola pv. musacearum: summary of allele sizes and correspondence with raw number of repeats and rounded number of repeats. The alleles shared with other pathovars of X.vasicola are indicated in the column “shared with”. Xvv: X.vasicola pv. vasculorum; Xvh: X.vasicola pv. holcicola.
Locus	Allele size (bp)	Raw repetition number	Used repetition number a	Shared with
XVM002	206	5.17	6
XVM002	212	6.17	7
XVM002	218	7.17	8	Xvh
XVM002	223	8	8
XVM002	224	8.17	9	Xvh
XVM002	230	9.17	10
XVM002	235	10	10
XVM002	236	10.17	11
XVM002	242	11.17	12
XVM002	247	12	12
XVM002	253	13	13
XVM002	254	13.17	14
XVM002	261	14.33	15
XVM002	265	15	15
XVM002	266	15.17	16
XVM002	271	16	16
XVM002	273	16.33	17
XVM002	279	17.33	18
XVM002	284	18.17	19
XVM002	291	19.33	20
XVM002	297	20.33	21
XVM002	303	21.33	22
XVM002	309	22.33	23
XVM002	321	24.33	25
XVM002	381	34.33	35
XVM005	333	1.17	2	Xvv
XVM005	344	3	3
XVM005	349	3.83	4
XVM005	353	4.5	5
XVM005	358	5.33	6
XVM005	360	5.67	6
XVM005	363	6.17	7
XVM005	368	7	7
XVM005	374	8	8
XVM006	405	6.43	7
XVM006	413	7.57	8
XVM006	419	8.43	9
XVM006	420	8.57	9
XVM006	427	8.57	9
XVM006	434	10.57	11
XVM006	441	11.57	12
XVM006	449	12.71	13
XVM006	455	13.57	14	Xvh
XVM006	462	14.57	15	Xvh
XVM006	468	15.43	16	Xvh
XVM006	476	16.57	17
XVM006	482	17.43	18	Xvv
XVM006	490	18.57	19
XVM006	498	19.71	20
XVM012	349	1.5	2
XVM012	358	3	3
XVM012	364	4	4
XVM012	377	6.17	7
XVM012	383	7.17	8
XVM012	389	8.17	9
XVM012	394	9	9
XVM012	401	10.17	11
XVM012	407	11.17	12
XVM012	413	12.17	13
XVM012	420	13.33	14
XVM014	278	4.86	5
XVM014	285	5.86	6
XVM014	291	6.71	7
XVM014	299	7.86	8
XVM014	306	8.86	9
XVM014	314	10	10
XVM014	321	11	11	Xvv
XVM014	329	12.14	13
XVM014	336	13.14	14
XVM014	343	14.14	15
XVM014	351	15.29	16
XVM014	357	16.14	17
XVM014	413	24.14	25
XVM015	214	2.89	3	Xvv
XVM015	223	3.89	4
XVM015	231	4.78	5
XVM015	240	5.78	6
XVM015	249	6.78	7
XVM015	257	7.67	8
XVM015	266	8.67	9
XVM015	274	9.56	10
XVM015	282	10.44	11
XVM015	291	11.44	12
XVM015	292	11.56	12
XVM015	309	13.44	14
XVM015	426	26.44	27
XVM016	363	5.57	6
XVM016	370	6.57	7
XVM016	377	7.57	8
XVM016	378	7.71	8
XVM016	383	8.43	9
XVM016	385	8.71	9
XVM016	391	9.57	10
XVM016	397	10.43	11
XVM016	405	11.57	12
XVM018	251	3.71	4
XVM018	259	4.86	5
XVM018	266	5.86	6
XVM018	272	6.71	7
XVM018	287	8.86	9
XVM018	294	9.86	10
XVM020	338	4.86	5	Xvv
XVM020	345	5.86	6
XVM020	352	6.86	7
XVM020	358	7.71	8	Xvv
XVM020	364	8.57	9
XVM020	371	9.57	10
XVM020	385	11.57	12
XVM020	391	12.43	13
XVM020	398	13.43	14	Xvh
XVM020	404	14.29	15	Xvh
XVM020	411	15.29	16
XVM020	418	16.29	17
XVM020	426	17.43	18
XVM020	432	18.29	19
XVM020	446	20.29	21
XVM021	204	3.75	4
XVM021	210	4.5	5
XVM021	226	6.5	7
XVM021	233	7.38	8
XVM021	234	7.5	8
XVM021	242	8.5	9
XVM021	248	9.25	10
XVM021	256	10.25	11
XVM021	265	11.38	12
XVM021	272	12.25	13
XVM022	287	4.14	5
XVM022	301	6.14	7
XVM022	308	7.14	8
XVM022	316	8.29	9
XVM022	323	9.29	10
XVM022	330	10.29	11
XVM022	338	11.43	12
XVM022	345	12.43	13
XVM024	261	4	4
XVM024	267	4.86	5
XVM024	268	5	5
XVM024	273	5.71	6
XVM024	274	5.86	6
XVM024	280	6.71	7
XVM024	282	7	7
XVM024	286	7.57	8
XVM024	287	7.71	8
XVM024	293	8.57	9
XVM024	295	8.86	9
XVM024	298	9.29	10
XVM024	299	9.43	10
XVM024	301	9.71	10
XVM024	308	10.71	11
XVM024	314	11.57	12
XVM024	321	12.57	13
XVM024	322	12.71	13
XVM024	328	13.57	14
XVM027	212	6.71	7
XVM027	219	7.71	8
XVM027	226	8.71	9
XVM027	232	9.57	10
XVM027	233	9.71	10	Xvv
XVM027	240	10.71	11
XVM027	247	11.71	12
XVM027	253	12.57	13
XVM027	260	13.57	14
XVM027	261	13.71	14
XVM027	267	14.57	15
XVM027	268	14.71	15
XVM027	274	15.57	16
XVM027	281	16.57	17
XVM027	288	17.57	18
XVM027	294	18.43	19
XVM027	301	19.43	20
XVM027	309	20.57	21
XVM027	316	21.57	22
XVM027	323	22.57	23
XVM027	330	23.57	24
XVM027	337	24.57	25
XVM027	344	25.57	26
XVM027	351	26.57	27
XVM027	357	27.43	28
XVM027	371	29.43	30
XVM027	378	30.43	31
XVM027	384	31.29	32
XVM028	173	4.29	5
XVM028	180	5.29	6	Xvv
XVM028	187	6.29	7
XVM028	193	7.14	8
XVM028	194	7.29	8
XVM028	200	8.14	9
XVM028	201	8.29	9
XVM028	207	9.14	10
XVM028	208	9.29	10	Xvh
XVM028	213	10	10
XVM028	215	10.29	11
XVM028	220	11	11
XVM028	222	11.29	12
XVM028	225	11.71	12
XVM028	227	12	12
XVM028	228	12.14	13	Xvv
XVM028	234	13	13
XVM028	235	13.14	14	Xvv
XVM028	241	14	14
XVM028	249	15.14	16
XVM028	256	16.14	17
XVM028	270	18.14	19
XVM028	277	19.14	20
XVM028	284	20.14	21
XVM029	352	4.17	5
XVM029	357	5	5
XVM029	358	5.17	6
XVM029	362	5.83	6	Xvv
XVM029	363	6	6
XVM029	367	6.67	7	Xvv
XVM029	369	7	7
XVM029	374	7.83	8
XVM029	375	8	8
XVM029	379	8.67	9
XVM029	387	10	10
XVM029	403	12.67	13
XVM030	247	5.57	6
XVM030	275	9.57	10
XVM030	282	10.57	11
XVM030	289	11.57	12
XVM030	296	12.57	13
XVM030	297	12.71	13
XVM030	304	13.71	14
XVM030	312	14.86	15
XVM030	319	15.86	16
XVM030	326	16.86	17
XVM030	334	18	18
XVM030	341	19	19
XVM030	349	20.14	21
XVM030	355	21	21
XVM030	363	22.14	23
XVM030	370	23.14	24
XVM030	376	24	24
XVM030	383	25	25
XVM030	390	26	26
XVM030	420	30.29	31
XVM035	192	3.71	4
XVM035	194	4	4
XVM035	200	4.86	5
XVM035	201	5	5
XVM035	208	6	6
XVM035	214	6.86	7
XVM035	221	7.86	8
XVM035	227	8.71	9
XVM035	234	9.71	10
XVM036	367	6.86	7
XVM036	374	7.86	8
XVM036	380	8.71	9
XVM036	387	9.71	10
XVM036	394	10.71	11
XVM036	400	11.57	12
XVM036	408	12.71	13
XVM036	415	13.71	14	Xvh
XVM036	422	14.71	15
XVM036	429	15.71	16	Xvh
XVM036	436	16.71	17
XVM036	443	17.71	18
XVM036	450	18.71	19
XVM036	457	19.71	20
XVM036	464	20.71	21
XVM036	477	22.57	23
XVM038	193	4.33	5
XVM038	205	5.33	6
XVM038	217	6.33	7
XVM038	229	7.33	8
XVM038	241	8.33	9
a Raw repeat numbers were rounded to the next integer, following (19).
