# Supplementary material for: A new Multi Locus Variable Number of Tandem Repeat Analysis Scheme for epidemiological surveillance of Xanthomonas vasicola pv. musacearum, the plant pathogen causing bacterial wilt on banana and enset
Source: PLoS One. 2019 Apr 11;14(4):e0215090. doi: 10.1371/journal.pone.0215090 (PMC6459536; doi:10.1371/journal.pone.0215090)
Supplement: S3 Table — (XLSX) [file pone.0215090.s003.xlsx]

## Sheet: Table S3
S3 Table. Relative contributions (A) and correlations (B) of each variable (locus) to each of the first 5 dimensions of the PCA (R::FactoMineR::PCA)
A.
Loci	Dim.1	Dim.2	Dim.3	Dim.4	Dim.5
XCM002	0.060278	0.210111	28.2872	31.3971	5.11264
XCM005	6.55078	0.0640108	2.74806	1.51651	9.72889
XCM006	4.93824	10.3713	0.0966368	1.14403	16.2214
XCM012	1.72655	12.5067	0.618732	3.95709	0.298851
XCM014	4.08985	7.69164	2.51305	10.8151	0.870992
XCM015	6.39891	2.92904	0.110919	8.48624	1.02351
XCM016	10.3249	0.394736	1.07603	0.17459	0.0302363
XCM018	0.368258	16.3375	0.665857	6.13623	7.87096
XCM020	7.14855	3.70742	6.06174	0.599757	6.0363
XCM021	6.69802	5.70187	0.716977	0.526307	2.32803
XCM022	7.48098	0.255371	1.42578	8.90749	2.59045
XCM024	8.94241	0.467332	0.407381	0.869456	6.1994
XCM027	5.91807	0.00129288	0.382031	8.44553	0.344188
XCM028	0.746978	0.249516	48.4673	6.26787	2.35112
XCM029	7.399	4.07667	0.0371777	0.0233481	5.61472
XCM030	11.2128	0.102805	0.185618	0.0085855	0.146802
XCM035	0.536132	22.5846	1.33191	1.8771	6.987
XCM036	4.80305	10.4398	0.000456236	4.69471	11.5825
XCM038	4.65622	1.90828	4.86721	4.15296	14.662
% of variance explained	41.898	16.9668	7.57995	5.44033	4.99264
B.
Locus	Dim.1	Dim.2	Dim.3	Dim.4	Dim.5
XCM002	-0.0692713	-0.0823029	-0.63827	0.569685	-0.220224
XCM005	0.722137	0.0454274	0.19894	0.125202	0.30379
XCM006	-0.626988	0.57824	0.0373062	0.108745	0.392271
XCM012	-0.370735	-0.634984	-0.0943976	0.202245	0.0532438
XCM014	0.570594	0.497967	-0.190244	-0.334352	-0.0908968
XCM015	0.713718	0.307294	0.039968	0.296174	-0.0985344
XCM016	-0.906602	-0.112809	0.124486	-0.0424815	-0.0169358
XCM018	0.171218	0.725745	-0.0979266	0.251849	0.273247
XCM020	0.754367	-0.345722	0.295467	0.0787367	0.239291
XCM021	0.730208	-0.428746	-0.101616	-0.073758	0.148606
XCM022	-0.771708	-0.0907355	0.143296	0.303436	-0.156758
XCM024	0.843725	-0.122745	0.0765968	0.0948011	0.242503
XCM027	0.686378	-0.00645609	-0.0741752	0.295463	-0.0571399
XCM028	-0.243853	-0.0896892	0.835476	0.254536	-0.149341
XCM029	-0.767468	-0.36253	0.0231393	0.0155351	0.230784
XCM030	0.944781	0.0575702	0.0517034	-0.00942046	0.037317
XCM035	-0.20659	0.853291	0.138499	-0.139294	-0.257447
XCM036	-0.618347	0.580145	0.00256333	0.220289	0.331469
XCM038	0.608822	0.248035	0.264759	0.20719	-0.37294
