# Supplementary material for: A new Multi Locus Variable Number of Tandem Repeat Analysis Scheme for epidemiological surveillance of Xanthomonas vasicola pv. musacearum, the plant pathogen causing bacterial wilt on banana and enset
Source: PLoS One. 2019 Apr 11;14(4):e0215090. doi: 10.1371/journal.pone.0215090 (PMC6459536; doi:10.1371/journal.pone.0215090)
Supplement: S4 Table — musacearum (n = 335) with their number of haplotypes and countries of origin. (XLSX) [file pone.0215090.s004.xlsx]

## Sheet: Table S4
S4 Table. Composition of clonal complexes obtained from a collection of Xanthomonas vasicola pv. musacearum (n = 335) with their number of haplotypes and countries of origin.
CC	Number of haplotypes	Country	Founder
CC01	11	Uganda, Tanzania, Burundi, DRC	Uganda
CC02	11	Uganda	Uganda
CC03	5	Ethiopia	Ethiopia
CC04	5	Uganda	Uganda
CC05	5	Uganda	Uganda
CC06	4	Ethiopia	Ethiopia
CC07	3	Ethiopia	Ethiopia
CC08	3	Uganda	Uganda
CC09	3	Uganda	Uganda
CC10	3	Ethiopia	Ethiopia
CC11	3	Ethiopia	Ethiopia
CC12	3	Ethiopia	Ethiopia
CC13	3	DRC, Rwanda	DRC
CC14	2	Uganda	Uganda
CC15	2	Uganda	Uganda
CC16	2	Tanzania	Tanzania
CC17	2	Uganda	Uganda
CC18	2	Uganda	Uganda
CC19	2	Uganda	Uganda
CC20	2	Uganda	Uganda
CC21	2	Uganda	Uganda
CC22	2	Ethiopia	Ethiopia
CC23	2	Ethiopia	Ethiopia
CC24	2	Ethiopia	Ethiopia
CC25	2	Ethiopia	Ethiopia
CC26	2	DRC, Rwanda	DRC
CC27	2	Uganda	Uganda
CC28	2	Ethiopia	Ethiopia
CC29	2	Ethiopia	Ethiopia
TOTAL	94
