# Supplementary material for: A new Multi Locus Variable Number of Tandem Repeat Analysis Scheme for epidemiological surveillance of Xanthomonas vasicola pv. musacearum, the plant pathogen causing bacterial wilt on banana and enset
Source: PLoS One. 2019 Apr 11;14(4):e0215090. doi: 10.1371/journal.pone.0215090 (PMC6459536; doi:10.1371/journal.pone.0215090)
Supplement: S5 Table — (XLSX) [file pone.0215090.s005.xlsx]

## Sheet: Feuil1
S5 Table. Comparison of the haplotypes obtained from a core-collection of 36 Xvm strains using the MLVA-19 scheme and the two sets of SNP-derived RFLP markers and their discriminative Hunter-Gaston index.
Strain	WAS SNPs	MLVA
BCC210	Hap 3a	h093
BCC274	Hap 3a	h071
BCC246	Hap 3b	h089
BCC247	Hap 4	h040
BCC248	Hap 4	h012
BCC250	Hap 4	h008
BCC278	Hap 3b	h013
BCC280	Hap 3b	h019
BCC281	Hap 3b	h050
BCC282	Hap 3b	h006
BCC265	Hap 4	h005
BCC267	SLI	h003
D14L	nr	h085
D24L	SLI	h020
D34L	nr	h073
D35L	nr	h080
R1P	SLI	h070
R2L	SLI	h069
R5P	SLI	h086
NCPPB 2005	SLI	h094
NCPPB 2251	SLI	h095
NCPPB 4389	SLI	h041
D46L	SLII	h062
T31C	SLII	h092
T33C	SLII	h017
T40C	SLII	h046
T41C	SLII	h045
AS50C	SLII	h032
AS83C	SLII	h018
SY84P	SLII	h030
NCPPB 4434	SLII	h067
CIX316 (NCPPB 4392)	SLII	h047
HGDI	0.564	0.981
